# Supplementary material for: New Amino Acid-Based Thiosemicarbazones and Hydrazones: Synthesis and Evaluation as Fluorimetric Chemosensors in Aqueous Mixtures
Source: Molecules. 2023 Oct 25;28(21):7256. doi: 10.3390/molecules28217256 (PMC10650509; doi:10.3390/molecules28217256)
Supplement: Supplementary file 1 [file molecules-28-07256-s001.zip]

Archive with 1 entries (1 files):
- molecules-2535695-supplementary.pdf
